# Supplementary material for: Diversified caching algorithm with cooperation between edge servers
Source: PeerJ Comput Sci. 2025 Apr 30;11:e2824. doi: 10.7717/peerj-cs.2824 (PMC12190530; doi:10.7717/peerj-cs.2824)
Supplement: Supplemental Information 1 [file peerj-cs-11-2824-s001.txt]

[[0.116990099009901, 0.1194059405940594, 0.11678547854785479, 0.11812376237623762, 0.11834851485148515, 0.11796039603960395, 0.1181951909476662, 0.11813366336633663, 0.11765896589658965, 0.11726732673267326, 0.11592259225922592, 0.11596369636963696, 0.11569230769230769, 0.11596605374823196, 0.11500066006600661, 0.11593688118811882, 0.11505183459522422, 0.11447854785478548, 0.11429494528400208, 0.11423168316831683, 0.1138076379066478, 0.1135958595859586, 0.11285751183814034, 0.11221287128712872, 0.11283089108910892, 0.11271439451637472, 0.11187092042537587, 0.11161739745403111, 0.11181153977466712, 0.11144686468646865], [0.12425742574257426, 0.12306930693069307, 0.12133993399339935, 0.12057920792079208, 0.11813465346534653, 0.11556765676567657, 0.11512871287128713, 0.1137029702970297, 0.1126006600660066, 0.11214851485148515, 0.109011701170117, 0.10803630363036304, 0.10831073876618431, 0.10702263083451202, 0.10544950495049504, 0.10631064356435643, 0.10422481071636576, 0.1043938393839384, 0.10364669098488796, 0.10376336633663366, 0.10358321546440358, 0.10314221422142214, 0.10227808867843306, 0.10271204620462046, 0.10175366336633664, 0.10118659558263518, 0.1013083975064173, 0.10172347949080622, 0.10101263229771253, 0.10097425742574258], [0.1121980198019802, 0.10911881188118812, 0.10431023102310231, 0.10322772277227722, 0.10378217821782178, 0.10177557755775578, 0.10116265912305517, 0.10097277227722773, 0.1003938393839384, 0.10006336633663367, 0.09945454545454545, 0.09914356435643565, 0.10005178979436405, 0.0986096181046676, 0.09841584158415842, 0.0990160891089109, 0.09752242283051835, 0.09832453245324532, 0.09814278269932257, 0.09790990099009901, 0.0984950495049505, 0.09751035103510351, 0.09742488161859664, 0.09735313531353135, 0.0971659405940594, 0.09733511043412034, 0.09616281628162816, 0.09694695898161244, 0.09718129054284738, 0.09663168316831683], [0.11766336633663366, 0.11606930693069308, 0.11604620462046204, 0.11647029702970298, 0.11573861386138613, 0.11756435643564356, 0.11591230551626591, 0.11470297029702971, 0.11482288228822882, 0.11518415841584158, 0.11495409540954095, 0.11397359735973597, 0.11478903274942878, 0.11420084865629421, 0.11377953795379538, 0.11375123762376238, 0.11330110658124636, 0.11330803080308031, 0.11273058884835852, 0.11221881188118812, 0.1129014615747289, 0.11195949594959496, 0.1122290142057684, 0.1116476897689769, 0.11151524752475248, 0.1115925361766946, 0.11157829116244958, 0.11122630834512022, 0.11061864117446227, 0.11106930693069307], [0.11566336633663367, 0.11738613861386138, 0.11682508250825083, 0.11665841584158416, 0.11588118811881189, 0.11520792079207921, 0.1148995756718529, 0.11497029702970298, 0.11555995599559955, 0.11533069306930693, 0.11284608460846085, 0.11187458745874587, 0.11099009900990099, 0.11008062234794908, 0.10897425742574257, 0.10775123762376237, 0.10585556202679092, 0.10546754675467547, 0.10473371547681085, 0.10402871287128714, 0.10371994342291373, 0.10291719171917192, 0.10217821782178217, 0.1020519801980198, 0.10148118811881188, 0.10112414318354912, 0.10080968096809681, 0.1015035360678925, 0.09963195629907819, 0.10007656765676567], [0.11809900990099009, 0.11968316831683168, 0.11904950495049504, 0.11799504950495049, 0.1177029702970297, 0.11688778877887789, 0.11627439886845828, 0.11675495049504951, 0.11634983498349835, 0.11573267326732674, 0.11502970297029703, 0.11267821782178218, 0.11187661843107388, 0.11151909476661952, 0.10913003300330033, 0.10852970297029703, 0.10678974956319161, 0.10641694169416942, 0.10494007295466388, 0.10495544554455445, 0.10417350306459218, 0.1032007200720072, 0.1028334050796384, 0.10219801980198019, 0.10082772277227722, 0.10108073115003809, 0.1002046204620462, 0.10141654879773691, 0.10025059747354045, 0.0998079207920792], [0.11754455445544554, 0.1172079207920792, 0.11713531353135313, 0.11772277227722772, 0.1168, 0.11661716171617162, 0.11700707213578501, 0.1156509900990099, 0.1155973597359736, 0.11571089108910891, 0.11572997299729973, 0.1150016501650165, 0.11512414318354912, 0.11532531824611032, 0.11454917491749175, 0.11357920792079208, 0.11378567268491555, 0.11318151815181518, 0.11265450755601876, 0.11370396039603961, 0.11404620462046204, 0.11326102610261025, 0.11238570813603099, 0.11277227722772278, 0.11232633663366337, 0.11205635948210206, 0.1118049138247158, 0.11198868458274398, 0.11077910549675657, 0.11114587458745874], [0.1237029702970297, 0.12194059405940594, 0.12142574257425742, 0.1196980198019802, 0.11826930693069307, 0.11587458745874588, 0.11576803394625176, 0.1153440594059406, 0.11533333333333333, 0.11536435643564356, 0.11372997299729973, 0.11334818481848184, 0.11298705255140899, 0.11313578500707214, 0.11191023102310231, 0.11163737623762376, 0.11081537565521259, 0.11151485148514852, 0.11033871808233454, 0.11022178217821782, 0.11032720414898632, 0.10925922592259225, 0.10963065002152389, 0.10916914191419141, 0.10848871287128713, 0.10867859862909368, 0.1081004767143381, 0.10848444130127298, 0.10791737794469101, 0.107603300330033], [0.10746534653465346, 0.10979207920792079, 0.10790759075907591, 0.10699009900990099, 0.10761584158415842, 0.10565016501650165, 0.10286280056577086, 0.10365346534653465, 0.10288228822882288, 0.10100990099009902, 0.10061566156615662, 0.09948019801980199, 0.09943640517897943, 0.098992927864215, 0.09899669966996699, 0.09941336633663367, 0.09728130460104834, 0.097991199119912, 0.09718290776446066, 0.09735841584158415, 0.09750589344648751, 0.09671557155715571, 0.09617046922083512, 0.09650412541254125, 0.09616237623762376, 0.09559634424980959, 0.09514044737807115, 0.09597241867043847, 0.094546261522704, 0.09551749174917491], [0.11685148514851486, 0.114990099009901, 0.11701650165016501, 0.1169950495049505, 0.11477227722772278, 0.1158976897689769, 0.11583875530410184, 0.11574257425742575, 0.11466226622662266, 0.11605940594059407, 0.11484428442844284, 0.11397689768976897, 0.11362985529322163, 0.1143960396039604, 0.11381122112211221, 0.11344554455445545, 0.11328945835760047, 0.11303410341034104, 0.11270766023970819, 0.11311287128712871, 0.1119000471475719, 0.11276237623762377, 0.1120361601377529, 0.1112582508250825, 0.11183287128712871, 0.11168392993145468, 0.11092555922258893, 0.11141230551626591, 0.11079276203482417, 0.11065742574257426]]
[[0.0, 0.09445544554455446, 0.17172937293729373, 0.2379108910891089, 0.2971287128712871, 0.3477953795379538, 0.3932418670438472, 0.4328217821782178, 0.4696941694169417, 0.5013267326732673, 0.5285598559855985, 0.5557557755775577, 0.5798918507235339, 0.6021287128712871, 0.622386798679868, 0.6398762376237623, 0.656260920209668, 0.6726952695269527, 0.6859947889525795, 0.6989346534653466, 0.7111551155115512, 0.7217452745274527, 0.7317184674989238, 0.7415924092409241, 0.7490764356435644, 0.7573175932977914, 0.7643483681701504, 0.7723111739745403, 0.7776920450665756, 0.7838336633663366], [0.0, 0.10209900990099009, 0.18631683168316832, 0.26373267326732674, 0.32944554455445546, 0.3869339933993399, 0.4388826025459689, 0.4873910891089109, 0.5295533553355336, 0.5655029702970297, 0.599922592259226, 0.6314504950495049, 0.6588667174409749, 0.6832602545968882, 0.7051630363036303, 0.7252339108910891, 0.7431846243447874, 0.758950495049505, 0.7721605002605524, 0.784349504950495, 0.7946977840641207, 0.8053330333033303, 0.8131519586741283, 0.8205643564356435, 0.8274922772277228, 0.83301523229246, 0.8373670700403374, 0.8420572842998586, 0.846395356777057, 0.8495808580858086], [0.0, 0.09741584158415842, 0.18635643564356436, 0.2642871287128713, 0.32901386138613864, 0.38495049504950496, 0.43426308345120224, 0.4756262376237624, 0.5113135313531353, 0.5425168316831683, 0.5701584158415841, 0.5933118811881188, 0.611995430312262, 0.6316181046676096, 0.6450825082508251, 0.6616039603960396, 0.673622597553873, 0.6865533553355335, 0.6953152683689422, 0.7050346534653466, 0.7143790664780764, 0.7208343834383438, 0.7277262160998709, 0.7338927392739274, 0.7410835643564356, 0.7481721249047981, 0.7524774477447744, 0.7568097595473833, 0.76195151928986, 0.7662514851485148], [0.0, 0.10148514851485149, 0.1892805280528053, 0.2658811881188119, 0.330819801980198, 0.38717491749174915, 0.4380905233380481, 0.4814059405940594, 0.5198151815181519, 0.5546336633663367, 0.5835409540954095, 0.6102194719471947, 0.6324645849200304, 0.6543578500707213, 0.6716554455445545, 0.6885383663366337, 0.7030867792661619, 0.7171210121012102, 0.7290984887962481, 0.7391722772277227, 0.7489401225836869, 0.7581629162916291, 0.7657847610848041, 0.773427392739274, 0.7803382178217821, 0.7863221629855294, 0.7916259625962596, 0.7980827439886846, 0.8025640150221919, 0.8066943894389439], [0.0, 0.11562376237623763, 0.2187986798679868, 0.3205990099009901, 0.41653069306930696, 0.5002475247524752, 0.5743818953323904, 0.6376732673267327, 0.6904730473047305, 0.7337128712871287, 0.7643240324032403, 0.7847343234323433, 0.7985833968012186, 0.8090707213578501, 0.8171722772277228, 0.8243910891089109, 0.831185789167152, 0.8358404840484048, 0.8401198540906722, 0.8439237623762377, 0.8468892032060349, 0.8502142214221422, 0.8531820921222557, 0.855309405940594, 0.8577615841584159, 0.8597920792079208, 0.8615863586358636, 0.8623175388967468, 0.8654994878798224, 0.8662633663366337], [0.0, 0.11364356435643565, 0.2204884488448845, 0.32493564356435645, 0.41713663366336634, 0.5031353135313531, 0.5768995756718529, 0.6390420792079208, 0.6908536853685369, 0.7323168316831683, 0.7601206120612061, 0.7818877887788779, 0.7968347296268088, 0.8065742574257426, 0.8164673267326733, 0.8230532178217822, 0.8297984857309261, 0.8342981298129813, 0.8395789473684211, 0.8428108910891089, 0.8463950966525224, 0.8498550855085508, 0.8525139905294877, 0.8551980198019802, 0.8583572277227722, 0.8597319116527037, 0.8621518151815182, 0.8623649222065064, 0.8648323659952202, 0.8664818481848184], [0.0, 0.0, 0.0, 0.0, 0.0, 0.0, 0.0, 0.0, 0.0, 0.0, 0.0, 0.0, 0.0, 0.0, 0.0, 0.0, 0.0, 0.0, 0.0, 0.0, 0.0, 0.0, 0.0, 0.0, 0.0, 0.0, 0.0, 0.0, 0.0, 0.0], [0.0, 0.0, 0.0, 0.0, 0.0, 0.0, 0.0, 0.0, 0.0, 0.0, 0.0, 0.0, 0.0, 0.0, 0.0, 0.0, 0.0, 0.0, 0.0, 0.0, 0.0, 0.0, 0.0, 0.0, 0.0, 0.0, 0.0, 0.0, 0.0, 0.0], [0.0, 0.0, 0.0, 0.0, 0.0, 0.0, 0.0, 0.0, 0.0, 0.0, 0.0, 0.0, 0.0, 0.0, 0.0, 0.0, 0.0, 0.0, 0.0, 0.0, 0.0, 0.0, 0.0, 0.0, 0.0, 0.0, 0.0, 0.0, 0.0, 0.0], [0.0, 0.0, 0.0, 0.0, 0.0, 0.0, 0.0, 0.0, 0.0, 0.0, 0.0, 0.0, 0.0, 0.0, 0.0, 0.0, 0.0, 0.0, 0.0, 0.0, 0.0, 0.0, 0.0, 0.0, 0.0, 0.0, 0.0, 0.0, 0.0, 0.0]]
[[0.883009900990099, 0.7861386138613862, 0.7114851485148515, 0.6439653465346534, 0.5845227722772277, 0.5342442244224422, 0.48856294200848654, 0.44904455445544555, 0.41264686468646866, 0.3814059405940594, 0.3555175517551755, 0.3282805280528053, 0.3044158415841584, 0.2819052333804809, 0.2626125412541254, 0.24418688118811882, 0.22868724519510775, 0.21282618261826183, 0.19971026576341844, 0.18683366336633664, 0.17503724658180103, 0.16465886588658865, 0.15542402066293587, 0.1461947194719472, 0.13809267326732674, 0.12996801218583398, 0.12378071140447378, 0.11607142857142858, 0.11049641515875726, 0.10471947194719472], [0.8757425742574257, 0.7748316831683169, 0.6923432343234324, 0.6156881188118812, 0.552419801980198, 0.4974983498349835, 0.445988684582744, 0.3989059405940594, 0.35784598459845984, 0.32234851485148514, 0.29106570657065706, 0.260513201320132, 0.2328225437928408, 0.2097171145685997, 0.1893874587458746, 0.16845544554455447, 0.15259056493884682, 0.13665566556655664, 0.12419280875455967, 0.11188712871287129, 0.10171900047147572, 0.09152475247524752, 0.08456995264743866, 0.07672359735973597, 0.0707540594059406, 0.0657981721249048, 0.061324532453245324, 0.05621923620933522, 0.052592010925230456, 0.049444884488448845], [0.8878019801980198, 0.7934653465346535, 0.7093333333333334, 0.6324851485148515, 0.5672039603960396, 0.5132739273927392, 0.4645742574257426, 0.4234009900990099, 0.3882926292629263, 0.357419801980198, 0.3303870387038704, 0.30754455445544554, 0.287952779893374, 0.2697722772277228, 0.2565016501650165, 0.2393799504950495, 0.22885497961560863, 0.21512211221122113, 0.20654194893173528, 0.19705544554455445, 0.18712588401697314, 0.18165526552655265, 0.1748489022815325, 0.16875412541254126, 0.16175049504950495, 0.1544927646610815, 0.15135973597359736, 0.14624328147100424, 0.1408671901672926, 0.13711683168316832], [0.8823366336633663, 0.7824455445544555, 0.6946732673267326, 0.6176485148514852, 0.5534415841584158, 0.49526072607260724, 0.445997171145686, 0.4038910891089109, 0.36536193619361934, 0.3301821782178218, 0.3015049504950495, 0.27580693069306933, 0.25274638233054075, 0.23144130127298443, 0.21456501650165016, 0.19771039603960397, 0.18361211415259174, 0.16957095709570957, 0.15817092235539343, 0.1486089108910891, 0.13815841584158417, 0.12987758775877586, 0.12198622470942747, 0.11492491749174917, 0.10814653465346534, 0.10208530083777609, 0.0967957462412908, 0.09069094766619519, 0.08681734380334585, 0.08223630363036304], [0.8843366336633663, 0.766990099009901, 0.6643762376237624, 0.5627425742574257, 0.46758811881188117, 0.38454455445544555, 0.3107185289957567, 0.24735643564356435, 0.19396699669966996, 0.15095643564356437, 0.12282988298829883, 0.10339108910891089, 0.09042650418888043, 0.08084865629420085, 0.07385346534653466, 0.06785767326732674, 0.06295864880605707, 0.05869196919691969, 0.055146430432516935, 0.05204752475247525, 0.04939085337105139, 0.04686858685868587, 0.04463969005596212, 0.04263861386138614, 0.04075722772277228, 0.03908377760853008, 0.0376039603960396, 0.03617892503536068, 0.03486855582109935, 0.03366006600660066], [0.8819009900990099, 0.7666732673267327, 0.6604620462046205, 0.5570693069306931, 0.46516039603960396, 0.379976897689769, 0.30682602545968884, 0.2442029702970297, 0.19279647964796479, 0.15195049504950495, 0.12484968496849685, 0.10543399339933994, 0.09128865194211729, 0.0819066478076379, 0.0744026402640264, 0.0684170792079208, 0.06341176470588235, 0.05928492849284928, 0.05548097967691506, 0.052233663366336634, 0.04943140028288543, 0.04694419441944194, 0.04465260439087387, 0.04260396039603961, 0.0408150495049505, 0.03918735719725819, 0.03764356435643564, 0.03621852899575672, 0.03491703653123933, 0.03371023102310231], [0.8824554455445545, 0.8827920792079208, 0.8828646864686469, 0.8822772277227723, 0.8832, 0.8833828382838284, 0.882992927864215, 0.8843490099009901, 0.8844026402640264, 0.8842891089108911, 0.8842700270027003, 0.8849983498349835, 0.8848758568164509, 0.8846746817538896, 0.8854508250825083, 0.8864207920792079, 0.8862143273150844, 0.8868184818481848, 0.8873454924439812, 0.8862960396039604, 0.885953795379538, 0.8867389738973898, 0.887614291863969, 0.8872277227722772, 0.8876736633663367, 0.887943640517898, 0.8881950861752842, 0.888011315417256, 0.8892208945032434, 0.8888541254125413], [0.8762970297029703, 0.8780594059405941, 0.8785742574257426, 0.8803019801980198, 0.881730693069307, 0.8841254125412541, 0.8842319660537482, 0.8846559405940594, 0.8846666666666667, 0.8846356435643564, 0.8862700270027003, 0.8866518151815181, 0.887012947448591, 0.8868642149929279, 0.8880897689768977, 0.8883626237623763, 0.8891846243447874, 0.8884851485148515, 0.8896612819176655, 0.8897782178217821, 0.8896727958510137, 0.8907407740774077, 0.890369349978476, 0.8908308580858085, 0.8915112871287129, 0.8913214013709063, 0.8918995232856619, 0.891515558698727, 0.892082622055309, 0.892396699669967], [0.8925346534653466, 0.8902079207920792, 0.8920924092409241, 0.893009900990099, 0.8923841584158416, 0.8943498349834984, 0.8971371994342291, 0.8963465346534654, 0.8971177117711772, 0.898990099009901, 0.8993843384338434, 0.900519801980198, 0.9005635948210206, 0.901007072135785, 0.901003300330033, 0.9005866336633663, 0.9027186953989517, 0.9020088008800881, 0.9028170922355393, 0.9026415841584159, 0.9024941065535125, 0.9032844284428443, 0.9038295307791648, 0.9034958745874587, 0.9038376237623762, 0.9044036557501904, 0.9048595526219289, 0.9040275813295615, 0.905453738477296, 0.9044825082508251], [0.8831485148514852, 0.885009900990099, 0.882983498349835, 0.8830049504950495, 0.8852277227722772, 0.8841023102310231, 0.8841612446958982, 0.8842574257425743, 0.8853377337733773, 0.883940594059406, 0.8851557155715571, 0.8860231023102311, 0.8863701447067783, 0.8856039603960396, 0.8861887788778878, 0.8865544554455446, 0.8867105416423995, 0.886965896589659, 0.8872923397602919, 0.8868871287128713, 0.8880999528524282, 0.8872376237623762, 0.8879638398622471, 0.8887417491749174, 0.8881671287128713, 0.8883160700685453, 0.889074440777411, 0.8885876944837341, 0.8892072379651759, 0.8893425742574257]]
[[0.116990099009901, 0.21386138613861386, 0.28851485148514855, 0.3560346534653465, 0.4154772277227723, 0.46575577557755776, 0.5114370579915134, 0.5509554455445544, 0.5873531353135314, 0.6185940594059406, 0.6444824482448245, 0.6717194719471947, 0.6955841584158415, 0.7180947666195191, 0.7373874587458746, 0.7558131188118812, 0.7713127548048921, 0.7871738173817382, 0.8002897342365816, 0.8131663366336634, 0.824962753418199, 0.8353411341134114, 0.8445759793370641, 0.8538052805280528, 0.8619073267326733, 0.870031987814166, 0.8762192885955262, 0.8839285714285714, 0.8895035848412427, 0.8952805280528053], [0.12425742574257426, 0.22516831683168315, 0.30765676567656763, 0.3843118811881188, 0.447580198019802, 0.5025016501650165, 0.554011315417256, 0.6010940594059406, 0.6421540154015402, 0.6776514851485148, 0.708934293429343, 0.7394867986798679, 0.7671774562071593, 0.7902828854314002, 0.8106125412541254, 0.8315445544554456, 0.8474094350611532, 0.8633443344334434, 0.8758071912454404, 0.8881128712871287, 0.8982809995285244, 0.9084752475247524, 0.9154300473525613, 0.923276402640264, 0.9292459405940594, 0.9342018278750952, 0.9386754675467547, 0.9437807637906648, 0.9474079890747695, 0.9505551155115513], [0.1121980198019802, 0.20653465346534655, 0.2906666666666667, 0.3675148514851485, 0.4327960396039604, 0.48672607260726075, 0.5354257425742575, 0.5765990099009901, 0.6117073707370737, 0.642580198019802, 0.6696129612961296, 0.6924554455445545, 0.712047220106626, 0.7302277227722772, 0.7434983498349835, 0.7606200495049505, 0.7711450203843914, 0.7848778877887789, 0.7934580510682647, 0.8029445544554455, 0.8128741159830268, 0.8183447344734474, 0.8251510977184675, 0.8312458745874587, 0.838249504950495, 0.8455072353389185, 0.8486402640264026, 0.8537567185289957, 0.8591328098327075, 0.8628831683168317], [0.11766336633663366, 0.21755445544554458, 0.3053267326732673, 0.38235148514851486, 0.4465584158415841, 0.5047392739273927, 0.554002828854314, 0.5961089108910891, 0.6346380638063807, 0.6698178217821783, 0.6984950495049504, 0.7241930693069307, 0.7472536176694592, 0.7685586987270155, 0.7854349834983498, 0.8022896039603961, 0.8163878858474083, 0.8304290429042904, 0.8418290776446066, 0.8513910891089108, 0.8618415841584158, 0.8701224122412241, 0.8780137752905725, 0.8850750825082508, 0.8918534653465346, 0.897914699162224, 0.9032042537587092, 0.9093090523338049, 0.9131826561966542, 0.917763696369637], [0.11566336633663367, 0.233009900990099, 0.3356237623762376, 0.43725742574257426, 0.5324118811881189, 0.6154554455445544, 0.6892814710042433, 0.7526435643564356, 0.80603300330033, 0.8490435643564356, 0.8771701170117012, 0.8966089108910892, 0.9095734958111196, 0.9191513437057992, 0.9261465346534654, 0.9321423267326733, 0.9370413511939429, 0.9413080308030803, 0.9448535695674831, 0.9479524752475248, 0.9506091466289486, 0.9531314131413141, 0.9553603099440379, 0.9573613861386138, 0.9592427722772278, 0.9609162223914699, 0.9623960396039605, 0.9638210749646393, 0.9651314441789006, 0.9663399339933993], [0.11809900990099009, 0.2333267326732673, 0.33953795379537954, 0.44293069306930694, 0.534839603960396, 0.620023102310231, 0.6931739745403112, 0.7557970297029702, 0.8072035203520352, 0.848049504950495, 0.8751503150315031, 0.8945660066006601, 0.9087113480578827, 0.9180933521923621, 0.9255973597359737, 0.9315829207920793, 0.9365882352941177, 0.9407150715071507, 0.944519020323085, 0.9477663366336634, 0.9505685997171146, 0.953055805580558, 0.9553473956091261, 0.9573960396039604, 0.9591849504950495, 0.9608126428027418, 0.9623564356435643, 0.9637814710042433, 0.9650829634687607, 0.9662897689768977], [0.11754455445544554, 0.1172079207920792, 0.11713531353135313, 0.11772277227722772, 0.1168, 0.11661716171617162, 0.11700707213578501, 0.1156509900990099, 0.1155973597359736, 0.11571089108910891, 0.11572997299729973, 0.1150016501650165, 0.11512414318354912, 0.11532531824611032, 0.11454917491749175, 0.11357920792079208, 0.11378567268491555, 0.11318151815181518, 0.11265450755601876, 0.11370396039603961, 0.11404620462046204, 0.11326102610261025, 0.11238570813603099, 0.11277227722772278, 0.11232633663366337, 0.11205635948210206, 0.1118049138247158, 0.11198868458274398, 0.11077910549675657, 0.11114587458745874], [0.1237029702970297, 0.12194059405940594, 0.12142574257425742, 0.1196980198019802, 0.11826930693069307, 0.11587458745874588, 0.11576803394625176, 0.1153440594059406, 0.11533333333333333, 0.11536435643564356, 0.11372997299729973, 0.11334818481848184, 0.11298705255140899, 0.11313578500707214, 0.11191023102310231, 0.11163737623762376, 0.11081537565521259, 0.11151485148514852, 0.11033871808233454, 0.11022178217821782, 0.11032720414898632, 0.10925922592259225, 0.10963065002152389, 0.10916914191419141, 0.10848871287128713, 0.10867859862909368, 0.1081004767143381, 0.10848444130127298, 0.10791737794469101, 0.107603300330033], [0.10746534653465346, 0.10979207920792079, 0.10790759075907591, 0.10699009900990099, 0.10761584158415842, 0.10565016501650165, 0.10286280056577086, 0.10365346534653465, 0.10288228822882288, 0.10100990099009902, 0.10061566156615662, 0.09948019801980199, 0.09943640517897943, 0.098992927864215, 0.09899669966996699, 0.09941336633663367, 0.09728130460104834, 0.097991199119912, 0.09718290776446066, 0.09735841584158415, 0.09750589344648751, 0.09671557155715571, 0.09617046922083512, 0.09650412541254125, 0.09616237623762376, 0.09559634424980959, 0.09514044737807115, 0.09597241867043847, 0.094546261522704, 0.09551749174917491], [0.11685148514851486, 0.114990099009901, 0.11701650165016501, 0.1169950495049505, 0.11477227722772278, 0.1158976897689769, 0.11583875530410184, 0.11574257425742575, 0.11466226622662266, 0.11605940594059407, 0.11484428442844284, 0.11397689768976897, 0.11362985529322163, 0.1143960396039604, 0.11381122112211221, 0.11344554455445545, 0.11328945835760047, 0.11303410341034104, 0.11270766023970819, 0.11311287128712871, 0.1119000471475719, 0.11276237623762377, 0.1120361601377529, 0.1112582508250825, 0.11183287128712871, 0.11168392993145468, 0.11092555922258893, 0.11141230551626591, 0.11079276203482417, 0.11065742574257426]]
[[8.947089108910891, 8.264158415841584, 7.746825082508251, 7.2715099009900985, 6.854962376237624, 6.503788778877888, 6.183550212164073, 5.907044554455446, 5.653210121012101, 5.43530693069307, 5.2567776777677775, 5.066036303630363, 4.899526275704494, 4.741404526166902, 4.608286468646865, 4.477434405940594, 4.370707047175305, 4.260826182618262, 4.169381969775925, 4.079372277227723, 3.997645450259312, 3.9254203420342035, 3.86225312096427, 3.798937293729373, 3.7409869306930696, 3.6843472962680885, 3.642723138980565, 3.5892652050919382, 3.5498518265619667, 3.5101425742574257], [8.881683168316831, 8.177683168316833, 7.603722772277228, 7.068658415841584, 6.6306693069306935, 6.251353135313531, 5.891663366336634, 5.564935643564357, 5.279720572057206, 5.032142574257425, 4.819436543654366, 4.607519801980198, 4.413136329017517, 4.253974540311173, 4.114813201320132, 3.966566831683169, 3.8596843331391963, 3.7478019801980196, 3.6620562793121416, 3.575683168316832, 3.5048665723715233, 3.434388838883888, 3.3874334911752046, 3.3316410891089108, 3.2917710891089107, 3.258214013709063, 3.226654932159883, 3.190087694483734, 3.1661188118811885, 3.1441656765676567], [8.990217821782178, 8.336019801980198, 7.756712871287129, 7.220940594059406, 6.762863366336634, 6.389366336633664, 6.049694483734088, 5.761861386138614, 5.517260726072607, 5.301811881188119, 5.113800180018002, 4.954524752475248, 4.81556587966489, 4.691186704384724, 4.5986798679867995, 4.477627475247525, 4.406940011648224, 4.3092057205720575, 4.249508077123502, 4.183568316831683, 4.112891089108911, 4.0765661566156615, 4.029092552733534, 3.9865726072607264, 3.937921584158416, 3.88677913175933, 3.867192519251925, 3.8298090523338044, 3.791707750085354, 3.7665544554455446], [8.941029702970297, 8.244980198019801, 7.630620462046204, 7.09059900990099, 6.642613861386138, 6.231696369636963, 5.89015558698727, 5.597831683168318, 5.327887788778877, 5.08090693069307, 4.880626462646265, 4.702701320132014, 4.539646610814928, 4.391687411598303, 4.27439603960396, 4.156470297029703, 4.0586825859056495, 3.9603806380638065, 3.8817352787910373, 3.8158247524752475, 3.7413059877416313, 3.685224122412241, 3.6294455445544553, 3.581179042904291, 3.533995247524752, 3.4914120335110437, 3.4544136413641366, 3.412384016973126, 3.3864841242744963, 3.353515511551155], [8.959029702970296, 8.134158415841584, 7.416983498349835, 6.705881188118811, 6.0413544554455445, 5.461396039603961, 4.945230551626591, 4.501554455445545, 4.12664906490649, 3.8260336633663368, 3.63411701170117, 3.4999884488448845, 3.411005331302361, 3.3457793493635077, 3.2990257425742575, 3.2595012376237626, 3.2289994175888177, 3.1999086908690866, 3.1765575820739964, 3.1562752475247526, 3.138296086751532, 3.122245724572457, 3.1081213947481703, 3.094366336633663, 3.082338217821782, 3.071338156892612, 3.061608360836084, 3.0502454031117394, 3.044815978149539, 3.035467326732673], [8.937108910891089, 8.127346534653466, 7.385135313531353, 6.6634950495049505, 6.020716831683169, 5.426062706270628, 4.915233380480905, 4.475910891089109, 4.116875687568757, 3.8321881188118807, 3.6438883888388838, 3.5126815181518154, 3.415267326732673, 3.3503083451202267, 3.3025584158415846, 3.2618601485148515, 3.230302853814793, 3.2021606160616067, 3.178486711829078, 3.1557247524752476, 3.1376727958510133, 3.122207920792079, 3.10690142057684, 3.093831683168317, 3.0840499009900992, 3.072150038080731, 3.0630957095709572, 3.0506966053748235, 3.043918060771594, 3.036355775577557], [8.942099009900991, 8.945128712871288, 8.945782178217822, 8.94049504950495, 8.9488, 8.950445544554455, 8.946936350777936, 8.959141089108911, 8.959623762376237, 8.958601980198019, 8.958430243024303, 8.96498514851485, 8.963882711348058, 8.962072135785007, 8.969057425742575, 8.97778712871287, 8.97592894583576, 8.981366336633663, 8.986109431995832, 8.976664356435643, 8.973584158415843, 8.980650765076508, 8.988528626775722, 8.985049504950496, 8.989062970297029, 8.991492764661082, 8.993755775577558, 8.992101838755303, 9.00298805052919, 8.999687128712871], [8.886673267326733, 8.902534653465347, 8.907168316831683, 8.922717821782177, 8.935576237623764, 8.957128712871286, 8.958087694483734, 8.961903465346534, 8.962000000000002, 8.961720792079207, 8.976430243024303, 8.979866336633664, 8.98311652703732, 8.981777934936352, 8.99280792079208, 8.995263613861386, 9.002661619103087, 8.996366336633663, 9.00695153725899, 9.008003960396039, 9.007055162659123, 9.01666696669667, 9.013324149806284, 9.017477722772277, 9.023601584158415, 9.021892612338156, 9.027095709570958, 9.023640028288543, 9.028743598497782, 9.031570297029704], [9.032811881188119, 9.011871287128713, 9.028831683168317, 9.037089108910891, 9.031457425742575, 9.049148514851487, 9.074234794908062, 9.067118811881189, 9.074059405940595, 9.09091089108911, 9.094459045904589, 9.104678217821782, 9.105072353389184, 9.109063649222065, 9.109029702970297, 9.105279702970297, 9.124468258590566, 9.118079207920793, 9.125353830119854, 9.123774257425744, 9.122446958981612, 9.129559855985597, 9.134465777012483, 9.131462871287129, 9.134538613861386, 9.139632901751714, 9.14373597359736, 9.136248231966054, 9.149083646295663, 9.140342574257426], [8.948336633663367, 8.965089108910892, 8.946851485148516, 8.947044554455445, 8.967049504950495, 8.956920792079208, 8.957451202263083, 8.958316831683169, 8.968039603960396, 8.955465346534654, 8.966401440144015, 8.974207920792079, 8.977331302361005, 8.970435643564356, 8.97569900990099, 8.9789900990099, 8.980394874781595, 8.982693069306931, 8.985631057842626, 8.981984158415843, 8.992899575671853, 8.985138613861386, 8.991674558760225, 8.998675742574257, 8.993504158415842, 8.994844630616907, 9.0016699669967, 8.997289250353607, 9.002865141686582, 9.00408316831683]]
["interconnection LRU", "LFUPlus", "MRUPlus", "interconnection FIFO", "diversified FIFO", "diversified LRU", "LRU", "LFU", "MRU", "FIFO"]
[1, 2, 3, 4, 5, 6, 7, 8, 9, 10, 11, 12, 13, 14, 15, 16, 17, 18, 19, 20, 21, 22, 23, 24, 25, 26, 27, 28, 29, 30]
