# Supplementary material for: Diversified caching algorithm with cooperation between edge servers
Source: PeerJ Comput Sci. 2025 Apr 30;11:e2824. doi: 10.7717/peerj-cs.2824 (PMC12190530; doi:10.7717/peerj-cs.2824)
Supplement: Supplemental Information 2 [file peerj-cs-11-2824-s002.zip]

Archive with 40 entries (34 files):
- program/
- program/.idea/
- program/.idea/.gitignore
- program/.idea/inspectionProfiles/
- program/.idea/inspectionProfiles/Project_Default.xml
- program/.idea/inspectionProfiles/profiles_settings.xml
- program/.idea/misc.xml
- program/.idea/modules.xml
- program/.idea/program.iml
- program/.idea/workspace.xml
- program/Readme.txt
- program/datas/
- program/datas/Average execution latency.png
- program/datas/Direct hit rate.png
- program/datas/Indirect hit rate.png
- program/datas/Misses rate.png
- program/datas/Overall hit rate.png
- program/datas/value.txt
- program/load.py
- program/main.py
- program/package/
- program/package/Environment.py
- program/package/FIFOPlusServer.py
- program/package/FIFOServer.py
- program/package/FULLServer.py
- program/package/LRUFULLServer.py
- program/package/LRUPlusServer.py
- program/package/LRUServer.py
- program/package/ServerModule.py
- program/package/__pycache__/
- program/package/__pycache__/Environment.cpython-312.pyc
- program/package/__pycache__/FIFOPlusServer.cpython-312.pyc
- program/package/__pycache__/FIFOServer.cpython-312.pyc
- program/package/__pycache__/FULLServer.cpython-312.pyc
- program/package/__pycache__/LRUFULLServer.cpython-312.pyc
- program/package/__pycache__/LRUPlusServer.cpython-312.pyc
- program/package/__pycache__/LRUServer.cpython-312.pyc
- program/package/__pycache__/ServerModule.cpython-312.pyc
- program/package/__pycache__/task.cpython-312.pyc
- program/package/task.py
