# Supplementary material for: Diversified caching algorithm with cooperation between edge servers
Source: PeerJ Comput Sci. 2025 Apr 30;11:e2824. doi: 10.7717/peerj-cs.2824 (PMC12190530; doi:10.7717/peerj-cs.2824)
Supplement: Supplemental Information 2 [file peerj-cs-11-2824-s002.zip › program/Readme.txt]

run main.py you can achieve the output similar to the following contents that is the data presented in the paper, with varied parameters.

mian
↓↓↓↓↓↓↓    A total of 1 servers    ↓↓↓↓↓↓↓
-----------   LRUPlus   -----------
Direct Hits:54
Indirect hits:0
Misses:446
-----------   FIFOPlus   -----------
Direct Hits:64
Indirect hits:0
Misses:436
-----------   FIFOFULL   -----------
Direct Hits:60
Indirect hits:0
Misses:440
-----------   LRUFULL   -----------
Direct Hits:54
Indirect hits:0
Misses:446
-----------   LRU   -----------
Direct Hits:63
Indirect hits:0
Misses:437
-----------   FIFO   -----------
Direct Hits:68
Indirect hits:0
Misses:432
=========================================
↓↓↓↓↓↓↓    A total of 2 servers    ↓↓↓↓↓↓↓
-----------   LRUPlus   -----------
Direct Hits:109
Indirect hits:78
Misses:813
-----------   FIFOPlus   -----------
Direct Hits:127
Indirect hits:85
Misses:788
-----------   FIFOFULL   -----------
Direct Hits:112
Indirect hits:122
Misses:766
-----------   LRUFULL   -----------
Direct Hits:108
Indirect hits:113
Misses:779
-----------   LRU   -----------
Direct Hits:120
Indirect hits:0
Misses:880
-----------   FIFO   -----------
Direct Hits:121
Indirect hits:0
Misses:879

......
