# Supplementary material for: Diversified caching algorithm with cooperation between edge servers
Source: PeerJ Comput Sci. 2025 Apr 30;11:e2824. doi: 10.7717/peerj-cs.2824 (PMC12190530; doi:10.7717/peerj-cs.2824)
Supplement: Supplemental Information 2 [file peerj-cs-11-2824-s002.zip › program/load.py]

from package.ServerModule import Datas

name = [
    'LRU',
    'interconnection LRU',
    'FIFO',
    'interconnection FIFO',
    'diversified FIFO',
    'diversified LRU',
]

serverNumList = range(8, 20)

datas = Datas()
datas.read()

nameList = datas.findAim(name)
numList = datas.findNumList(serverNumList)
nameDict = dict(zip(name, nameList))
numDict = dict(zip(serverNumList, numList))


# calculating improved delay
def reduceLatency(label1, label2) -> None:
    jiangDiLv: list = []
    zuidi = 1
    for i in serverNumList:
        dile = datas.delay[nameDict[label1]][numDict[i]] / datas.delay[nameDict[label2]][numDict[i]]
        if zuidi > dile:
            zuidi = dile
            print('Number of Servers:', i)
            print(dile)
            print('Latency is reduced:', 1 - zuidi)
        jiangDiLv.append(dile)
    print(jiangDiLv)

# calculating improved hit rate
def improvesHits(label1, label2) -> None:
    tiGaoLv: list = []
    zuigao = 0
    for i in serverNumList:
        gaole = datas.allHits[nameDict[label1]][numDict[i]] / datas.allHits[nameDict[label2]][numDict[i]]
        if zuigao < gaole:
            zuigao = gaole
            print('Number of Servers:', i)
            print(zuigao)
            print('Overall Hit Rate Improvements:', zuigao - 1)
        tiGaoLv.append(gaole)
    print(tiGaoLv)


# reduceLatency('LRUFULL', 'LRUPlus')
# reduceLatency('FIFOFULL', 'FIFOPlus')
# improvesHits('LRUFULL', 'LRUPlus')
# improvesHits('FIFOFULL', 'FIFOPlus')


datas.showDelay(name, serverNumList)
datas.showAllHits(name, serverNumList)
datas.showHits(name, serverNumList)
datas.showIndirectHits(name, serverNumList)
datas.showMisseds(name, serverNumList)
