# Supplementary material for: Diversified caching algorithm with cooperation between edge servers
Source: PeerJ Comput Sci. 2025 Apr 30;11:e2824. doi: 10.7717/peerj-cs.2824 (PMC12190530; doi:10.7717/peerj-cs.2824)
Supplement: Supplemental Information 2 [file peerj-cs-11-2824-s002.zip › program/main.py]

from package.Environment import Environment
from package.task import task, TaskGroups
from package.ServerModule import ServerGroup, Datas
from package.LRUServer import LRUServer, LRUServerGroup
from package.LRUPlusServer import LRUPlusServer, LRUPlusServerGroup
from package.FIFOServer import FIFOServer, FIFOServerGroup
from package.FIFOPlusServer import FIFOPlusServer, FIFOPlusServerGroup
from package.FULLServer import FULLServer, FULLServerGroup
from package.LRUFULLServer import LRUFULLServer, LRUFULLServerGroup


if __name__ == '__main__':
    print('mian')

class AllGroup:
    def __init__(self, groups: list[ServerGroup] = []) -> None:
        self.groups = groups.copy()
    
    def changeGroups(self, groups: list[ServerGroup]) -> None:
            self.groups = groups.copy()
        
    def add(self, g: list[ServerGroup]) -> None:
        for i in range(len(self.groups)):
            self.groups[i].metrics.add(g[i].metrics)


# The number of task executions per Edge Server
taskRunNum = 500
# Maximum capacity per Edge Server
maxMemory = 500
# Number of servers
serverNum = 2
# Number of tasks
taskNum = 500

environment = Environment()
environment.setTaskRunNum(taskRunNum)
environment.setMaxServerMemory(maxMemory)
environment.setNowServerNum(serverNum)
environment.setTaskNum(taskNum)
environment.setChange(20)
environment.setTaskMemory(1, 20)
environment.setTaskWeight(1, 200)
environment.setServerNum(1, 30)
environment.setW(1, 3, 10)
datas = Datas(environment)
allGroup = AllGroup()

for serverNum in environment.serverNumList:
    isChange = True
    isOut = True
    for i in range(100):

        # datas.append([])
        environment.setNowServerNum(serverNum)
        # 200 randomly generated quests
        tasks = TaskGroups(environment)
        oldGroups: list[ServerGroup] = [
            LRUServerGroup(environment),
            FIFOServerGroup(environment)
        ]
        plusGroups: list[ServerGroup] = [
            LRUPlusServerGroup(environment),
            FIFOPlusServerGroup(environment),
            FULLServerGroup(environment),
            LRUFULLServerGroup(environment)
        ]
        groups = plusGroups + oldGroups
        if isChange:
            allGroup.changeGroups(groups)
            isChange = False
        
        if isOut:
            print(f'↓↓↓↓↓↓↓    A total of {serverNum} servers    ↓↓↓↓↓↓↓')
            for serverGroup in groups:
                print(f'-----------   {serverGroup.getName()}   -----------')
                serverGroup.process(tasks)
                serverGroup.show()
                isOut = False
        else:
            for serverGroup in groups:
                serverGroup.process(tasks)
        allGroup.add(groups)
    datas.collect(allGroup.groups)

    print('=========================================')

# datas.write()


# datas.showDelay()
# datas.showAllHits()
# datas.showIndirectHits()
# datas.showHits()
# datas.showHits()
# datas.showIndirectHits()
# datas.showMisseds()
