# Supplementary material for: Diversified caching algorithm with cooperation between edge servers
Source: PeerJ Comput Sci. 2025 Apr 30;11:e2824. doi: 10.7717/peerj-cs.2824 (PMC12190530; doi:10.7717/peerj-cs.2824)
Supplement: Supplemental Information 2 [file peerj-cs-11-2824-s002.zip › program/package/Environment.py]

# if __name__ == '__main__':
#     from ServerModule import Server, ServerGroup
# if __name__ == '':
#     pass
# print(__name__)
class Environment:
    def __init__(self) -> None:
        self.minServerNum = 1
        self.maxServerNum = 2
        self.serverNumList: list[int] = list(range(self.minServerNum, self.maxServerNum + 1))
        self.minTaskWeight = 1
        self.maxTaskWeight = 200
        self.minTaskMemory = 1
        self.maxTaskMemory = 20
        self.maxServerMemory = 500
        self.serverNum = 2
        self.taskNum = 200
        self.taskRunNum = 5000
        self.change = 20
        self.w1 = 1.0
        self.w2 = 3.0
        self.w3 = 10.0
        self.path = './datas/value.txt'

    def setTaskWeight(self, minWeight: int, maxWeight: int) -> 'Environment':
        self.minTaskWeight = minWeight
        self.maxTaskWeight = maxWeight
        return self

    def setTaskMemory(self, minMemory: int, maxMemory: int) -> 'Environment':
        self.minTaskMemory = minMemory
        self.maxTaskMemory = maxMemory
        return self

    def setMaxServerMemory(self, maxMemory: int) -> 'Environment':
        self.maxServerMemory = maxMemory
        return self

    def setNowServerNum(self, serverNum: int) -> 'Environment':
        self.serverNum = serverNum
        return self

    def setTaskNum(self, taskNum: int) -> 'Environment':
        self.taskNum = taskNum
        return self

    def setTaskRunNum(self, taskRunNum: int) -> 'Environment':
        self.taskRunNum = taskRunNum
        return self

    def setChange(self, change: int) -> 'Environment':
        self.change = change
        return self

    def setServerNum(self, minServerNum: int, maxServerNum: int) -> 'Environment':
        self.minServerNum = minServerNum
        self.maxServerNum = maxServerNum
        self.serverNumList: list[int] = list(range(minServerNum, maxServerNum + 1))
        return self

    def setW(self, w1: float, w2: float, w3: float) -> 'Environment':
        self.w1 = w1
        self.w2 = w2
        self.w3 = w3
        return self

    def setPath(self, path: str) -> 'Environment':
        self.path = path
