# Supplementary material for: Diversified caching algorithm with cooperation between edge servers
Source: PeerJ Comput Sci. 2025 Apr 30;11:e2824. doi: 10.7717/peerj-cs.2824 (PMC12190530; doi:10.7717/peerj-cs.2824)
Supplement: Supplemental Information 2 [file peerj-cs-11-2824-s002.zip › program/package/LRUFULLServer.py]

if __name__ == '__main__':
    print('FULL')
    from task import task, TaskGroups
    from ServerModule import ServerGroup, Server, Environment
else:
    from package.task import task, TaskGroups
    from package.ServerModule import ServerGroup, Server, Environment

class LRUFULLServer(Server):
    serverGroup: 'LRUFULLServerGroup' = None
    def __init__(self, serverGroup: 'LRUFULLServerGroup', maxMemory: int = 500) -> None:
        super().__init__(maxMemory)
        self.serverGroup = serverGroup

    def firstInsert(self, task: task) -> None:
        self.tasks.insert(0, task)

    def delete(self, task: task) -> None:
        self.tasks.remove(task)

    def downLoad(self, task: task) -> None:
        self.metrics.downLoad(task)
        self.nowMemory += task.memory

    def deleteLast(self) -> None:
        task = self.tasks.pop()
        self.metrics.delete(task)
        self.nowMemory -= task.memory

    def send(self, server: 'LRUFULLServer', task: task) -> bool:
        if task in server.tasks:
            server.reception(task)
            return True
        return False

    def reception(self, task: task) -> None:
        pass

    def noMemorySend(self, server: 'LRUFULLServer', task: task) -> bool:
        if server.nowMemory + task.memory < server.maxMemory:
            server.receptionDownLoad(task)
            return True
        return False

    def receptionDownLoad(self, task: task) -> None:
        self.downLoad(task)
        self.firstInsert(task)

    def comeTask(self, task: task) -> None:
        if task in self.tasks:
            self.metrics.hitTask()
            self.delete(task)
            self.firstInsert(task)
        else:
            indirectHit = False
            for server in self.serverGroup.servers:
                if self.send(server, task):
                    self.metrics.indirectHitTask()
                    indirectHit = True
                    break
            down = False
            if self.nowMemory + task.memory < self.maxMemory:
                self.downLoad(task)
                self.firstInsert(task)
                down = True
            if not indirectHit:
                self.metrics.missedTask()
                if not down:
                    neighborEnough = False
                    for server in self.serverGroup.servers:
                        if server == self:
                            continue
                        if self.noMemorySend(server, task):
                            neighborEnough = True
                            break
                    if not neighborEnough:
                        while self.nowMemory + task.memory > self.maxMemory:
                            self.deleteLast()
                        self.downLoad(task)
                        self.firstInsert(task)

    def show(self) -> None:
        self.metrics.show()


class LRUFULLServerGroup(ServerGroup):

    def __init__(self, e: Environment = Environment()) -> None:
        super().__init__(e)
        self.servers = [LRUFULLServer(self, e.maxServerMemory) for _ in range(e.serverNum)]

    def getName(self) -> str:
        return 'LRUFULL'
