# Supplementary material for: Diversified caching algorithm with cooperation between edge servers
Source: PeerJ Comput Sci. 2025 Apr 30;11:e2824. doi: 10.7717/peerj-cs.2824 (PMC12190530; doi:10.7717/peerj-cs.2824)
Supplement: Supplemental Information 2 [file peerj-cs-11-2824-s002.zip › program/package/ServerModule.py]

if __name__ == '__main__':
    print('ServerModule')
    from task import task, TaskGroups
    from Environment import Environment
elif __name__ == 'package.ServerModule':
    from package.task import task, TaskGroups
    from package.Environment import Environment
elif __name__ == 'ServerModule':
    from task import task, TaskGroups
    from Environment import Environment
# print(__name__)


class Metrics:
    downLoadNum: int = 0     
    deleteNum: int = 0       
    downLoadMemory: int = 0  
    deleteMemory: int = 0    
    hit: int = 0             
    indirectHit: int = 0     
    missed: int = 0          

    def __init__(self) -> None:
        self.downLoadNum = 0
        self.deleteNum = 0
        self.downLoadMemory = 0
        self.deleteMemory = 0
        self.hit = 0
        self.indirectHit = 0
        self.missed = 0

    def downLoad(self, task: task) -> None:
        self.downLoadMemory += task.memory
        self.downLoadNum += 1

    def delete(self, task: task) -> None:
        self.deleteMemory += task.memory
        self.deleteNum += 1

    def hitTask(self) -> None:
        self.hit += 1

    def indirectHitTask(self) -> None:
        self.indirectHit += 1

    def missedTask(self) -> None:
        self.missed += 1

    def getAllexecution(self) -> int:
        return self.missed + self.hit + self.indirectHit

    def add(self, metrics: 'Metrics') -> None:
        self.downLoadNum += metrics.downLoadNum
        self.deleteNum += metrics.deleteNum
        self.downLoadMemory += metrics.downLoadMemory
        self.deleteMemory += metrics.deleteMemory
        self.hit += metrics.hit
        self.indirectHit += metrics.indirectHit
        self.missed += metrics.missed

    def show(self) -> None:
        print(f"Direct Hits:{self.hit}")
        print(f"Indirect hits:{self.indirectHit}")
        print(f"Misses:{self.missed}")


class Server:
    tasks: list[task] = []
    metrics: Metrics = None
    nowMemory: int = 0       
    maxMemory: int = 0       
    def __init__(self, maxMemory: int) -> None:
        self.tasks = []
        self.metrics = Metrics()
        self.nowMemory = 0
        self.maxMemory = maxMemory
    def comeTask(self, task: task) -> None:
        pass


class ServerGroup:

    def __init__(self, e: Environment = Environment()) -> None:
        self.servers: list[Server] = None
        self.serverNum = e.serverNum
        self.taskRunNum = e.taskRunNum
        self.metrics = Metrics()

    def process(self, tasks: TaskGroups) -> None:
        for _ in range(self.taskRunNum):
            for server in self.servers:
                server.comeTask(tasks.getTask())
        for server in self.servers:
            self.metrics.add(server.metrics)
    
    def show(self) -> None:
        self.metrics.show()

    def getName(self) -> str:
        return self.__class__


import matplotlib.pyplot as plt
import matplotlib as mpl
import json
class Datas:
    def __init__(self, e: Environment = Environment()) -> None:
        self.hits: list[list] = []
        self.indirectHits: list[list] = []
        self.misseds: list[list] = []
        self.allHits: list[list] = []
        self.delay: list[list] = []
        self.label: list[str] = []
        self.marker: list[str] = ['o', 'v', '1', 's', 'p', '*', 'P', 'x', 'D', '|']
        self.color: list[str] = ['r', 'g', 'b', 'c', 'm', 'y', 'k', 'w', '#FFA500', '#800080']
        self.serverNumList: list[int] = e.serverNumList
        self.w1 = e.w1
        self.w2 = e.w2
        self.w3 = e.w3
        self.path = e.path

    def show(self, serverList: list, index: list, name: list, ylabel: str) -> None:
        serverIndex = self.findNumList(serverList)
        for i in index:
            plt.plot(serverList, 
                     [name[i][j] for j in serverIndex], 
                     label=self.label[i],
                     marker=self.marker[i], 
                     color=self.color[i])


        plt.xlabel('Number of servers')
        plt.ylabel(ylabel)
        plt.rcParams['font.sans-serif']=['Times New Roman']
        plt.legend()
        plt.savefig('./datas/{}.png'.format(ylabel), transparent=True, dpi = 300)
        plt.show()

    def findNumList(self, numList: list) -> list:
        numIndex: list = []
        for index in numList:
            for i in range(len(self.serverNumList)):
                if self.serverNumList[i] == index:
                    numIndex.append(i)
                    continue
        return numIndex

    def findAim(self, name: list) -> list:
        nameIndex: list = []
        for label in name:
            for i in range(len(self.label)):
                if label == self.label[i]:
                    nameIndex.append(i)
                    continue
        return nameIndex

    def showHits(self, name: list, serverList) -> None:
        self.show(serverList, self.findAim(name), self.hits, 'Direct hit rate')
    def showIndirectHits(self, name: list, serverList) -> None:
        self.show(serverList, self.findAim(name), self.indirectHits, 'Indirect hit rate')
    def showMisseds(self, name: list, serverList) -> None:
        self.show(serverList, self.findAim(name), self.misseds, 'Misses rate')
    def showAllHits(self, name: list, serverList) -> None:
        self.show(serverList, self.findAim(name), self.allHits, 'Overall hit rate')
    def showDelay(self, name: list, serverList) -> None:
        self.show(serverList, self.findAim(name), self.delay, 'Average execution latency')

    def collect(self, groups: list[ServerGroup]) -> None:
        if self.label == []:
            for servergroup in groups:
                self.label.append(servergroup.getName())
                self.hits.append([])
                self.indirectHits.append([])
                self.misseds.append([])
                self.allHits.append([])
                self.delay.append([])
        for i in range(len(groups)):
            metrics = groups[i].metrics
            self.hits[i].append(metrics.hit/metrics.getAllexecution())
            self.indirectHits[i].append(metrics.indirectHit/metrics.getAllexecution())
            self.misseds[i].append(metrics.missed/metrics.getAllexecution())
            self.allHits[i].append(self.hits[i][-1] + self.indirectHits[i][-1])
            self.delay[i].append(self.w1*self.hits[i][-1] +
                self.w2*self.indirectHits[i][-1] + self.w3*self.misseds[i][-1]
            )

    def write(self) -> None:
        jsonHits = json.dumps(self.hits)
        jsonIndirectHits = json.dumps(self.indirectHits)
        jsonMisseds = json.dumps(self.misseds)
        jsonAllHits = json.dumps(self.allHits)
        jsonDelay = json.dumps(self.delay)
        jsonLabel = json.dumps(self.label)
        jsonServerNumList = json.dumps(self.serverNumList)
        with open(self.path, 'w') as f:
            f.writelines(jsonHits + '\n')
            f.writelines(jsonIndirectHits + '\n')
            f.writelines(jsonMisseds + '\n')
            f.writelines(jsonAllHits + '\n')
            f.writelines(jsonDelay + '\n')
            f.writelines(jsonLabel + '\n')
            f.writelines(jsonServerNumList + '\n')
            
    def read(self) -> None:
        with open(self.path, 'r', encoding='utf-8') as f:
            self.hits = json.loads(f.readline())
            self.indirectHits = json.loads(f.readline())
            self.misseds = json.loads(f.readline())
            self.allHits = json.loads(f.readline())
            self.delay = json.loads(f.readline())
            self.label = json.loads(f.readline())
            self.serverNumList = json.loads(f.readline())

if __name__ == '__main__':
    datas = Datas()
    datas.read()
    datas.showAllHits()


# self.hits: list[list] = []
# self.indirectHits: list[list] = []
# self.misseds: list[list] = []
# self.allHits: list[list] = []
# self.delay: list[list] = []
# self.label: list[str] = []
