# Supplementary material for: Diversified caching algorithm with cooperation between edge servers
Source: PeerJ Comput Sci. 2025 Apr 30;11:e2824. doi: 10.7717/peerj-cs.2824 (PMC12190530; doi:10.7717/peerj-cs.2824)
Supplement: Supplemental Information 2 [file peerj-cs-11-2824-s002.zip › program/package/task.py]

if __name__ == '__main__':
    print('task')
    from Environment import Environment
elif __name__ == 'package.task':
    from package.Environment import Environment
elif __name__ == 'task':
    from Environment import Environment


import random


class task:
    key: int = 0     
    value: int = 0   
    weight: int = 0  
    memory: int = 0  

    def __init__(self, key: int, value: int, weight: int, memory: int) -> None:
        self.key = key
        self.value = value
        self.weight = weight
        self.memory = memory

    def __str__(self) -> str:
        return f"key={self.key}, weight={self.weight}, memory={self.memory}"

    def weightChange(self, minWeight: int = 1, maxWeight: int = 200) -> None:
        old = self.weight
        self.weight = random.randint(minWeight, maxWeight)


class TaskGroups:
    tasks: list[task] = []
    weights: list[int] = []
    taskNum: int = 0
    change: int = 20
    minTaskWeight: int = 1
    maxTaskWeight: int = 200
    minTaskMemory: int = 1
    maxTaskMemory: int = 20

    # maxweight, maxMemory, taskNum
    def __init__(self, e: Environment = Environment()) -> None:
        self.tasks = []
        self.weights = []
        self.taskNum = e.taskNum
        self.change = e.change
        self.minTaskWeight = e.minTaskWeight
        self.maxTaskWeight = e.maxTaskWeight
        self.minTaskMemory = e.minTaskMemory
        self.maxTaskMemory = e.maxTaskMemory
        for i in range(self.taskNum):
            t = task(i, 0, random.randint(e.minTaskWeight, e.maxTaskWeight),
            random.randint(e.minTaskMemory, e.maxTaskMemory))
            self.tasks.append(t)
        self.recalculateWeights()

    def recalculateWeights(self) -> None:
        self.weights = []
        total = 0
        for task in self.tasks:
            total += task.weight
            self.weights.append(total)

    def findTask(self, low: int, high: int, randx: int) -> task:
        if (low == high):
            return self.tasks[low]
        mid = int((low+high) / 2)
        if self.weights[mid] < randx:
            return self.findTask(mid+1, high, randx)
        else:
            return self.findTask(low, mid, randx)

    def getTask(self) -> task:
        if random.randint(0, 99) < self.change:
            i = random.randint(0, self.taskNum - 1)
            self.tasks[i].weightChange(self.minTaskWeight, self.maxTaskWeight)
            self.recalculateWeights()
        randx = random.randint(0, self.weights[-1])
        return self.findTask(0, len(self.weights)-1, randx)
        
         
